# Supplementary material for: Pemafibrate Ameliorates Steatotic Liver Disease Regardless of Endothelial Dysfunction in Mice
Source: Antioxidants (Basel). 2025 Jul 20;14(7):891. doi: 10.3390/antiox14070891 (PMC12292507; doi:10.3390/antiox14070891)
Supplement: Supplementary file 1 [file antioxidants-14-00891-s001.zip]

Archive with 1 entries (1 files):
- antioxidants-3716762-supplementary.pdf
